# Supplementary material for: Bayesian network analysis incorporating genetic anchors complements conventional Mendelian randomization approaches for exploratory analysis of causal relationships in complex data
Source: PLoS Genet. 2020 Mar 2;16(3):e1008198. doi: 10.1371/journal.pgen.1008198 (PMC7067488; doi:10.1371/journal.pgen.1008198)
Supplement: S3 Spreadsheet — (XLSX) [file pgen.1008198.s018.xlsx]

## Sheet: Panel A
MR(G) empirical false positive rate	0	0.018	0.056	0.109	0.162	0.224	0.273	0.33	0.398	0.459	0.511	0.557	0.607	0.654	0.704	0.75	0.812	0.863	0.911	0.954	1
MR(G) empirical true positive rate	0	0.408	0.509	0.586	0.64	0.685	0.728	0.759	0.788	0.814	0.827	0.848	0.878	0.889	0.903	0.927	0.944	0.954	0.973	0.987	1
MR St(G) empirical false positive rate	0	0.001	0.013	0.039	0.078	0.131	0.185	0.25	0.322	0.383	0.444	0.499	0.563	0.615	0.667	0.719	0.79	0.843	0.896	0.94	0.988
MR St(G) empirical true positive rate	0	0.099	0.21	0.325	0.398	0.471	0.54	0.586	0.636	0.684	0.712	0.745	0.787	0.806	0.829	0.859	0.885	0.903	0.93	0.947	0.967
MR St(Z) empirical false positive rate	0	0	0	0	0	0	0	0	0	0.001	0.001	0.002	0.002	0.003	0.005	0.005	0.007	0.007	0.007	0.007	0.007
MR St(Z) empirical true positive rate	0	0	0	0	0	0	0	0	0	0.002	0.002	0.004	0.005	0.006	0.008	0.009	0.01	0.014	0.015	0.016	0.019
BN(G,Z) empirical false positive rate	1	0.131	0.059	0.03	0.016	0.008	0.004	0.004	0.001	0.001	0	0	0	0	0	0	0	0	0	0	0
BN(G,Z) empirical true positive rate	1	0.999	0.996	0.989	0.985	0.973	0.957	0.944	0.919	0.889	0.845	0.788	0.691	0.612	0.516	0.416	0.297	0.169	0.074	0.013	0
BN(G) empirical false positive rate	1	0.129	0.059	0.029	0.011	0.007	0.004	0.001	0.001	0	0	0	0	0	0	0	0	0	0	0	0
BN(G) empirical true positive rate	1	1	0.999	0.992	0.984	0.972	0.951	0.929	0.906	0.862	0.76	0.633	0.516	0.421	0.306	0.216	0.129	0.06	0.025	0.002	0
BN(Z) empirical false positive rate	1	0.127	0.051	0.028	0.014	0.01	0.005	0.002	0.001	0.001	0	0	0	0	0	0	0	0	0	0	0
BN(Z) empirical true positive rate	1	1	0.996	0.994	0.984	0.977	0.955	0.936	0.915	0.865	0.793	0.695	0.568	0.476	0.374	0.294	0.203	0.101	0.039	0.006	0

## Sheet: Panel B
MR(G) empirical false positive rate	0	0.022	0.062	0.106	0.16	0.208	0.269	0.325	0.386	0.43	0.478	0.524	0.579	0.642	0.694	0.754	0.802	0.85	0.899	0.945	1
MR(G) empirical true positive rate	0	0.389	0.5	0.573	0.626	0.662	0.694	0.73	0.762	0.786	0.818	0.832	0.854	0.871	0.893	0.911	0.933	0.943	0.963	0.986	1
MR St(G) empirical false positive rate	0	0.001	0.014	0.045	0.089	0.133	0.192	0.251	0.317	0.362	0.418	0.475	0.537	0.605	0.66	0.724	0.776	0.827	0.88	0.927	0.984
MR St(G) empirical true positive rate	0	0.098	0.216	0.305	0.373	0.441	0.5	0.553	0.604	0.647	0.691	0.723	0.759	0.789	0.819	0.847	0.877	0.897	0.923	0.948	0.971
MR St(Z) empirical false positive rate	0	0	0	0	0	0	0	0.001	0.001	0.001	0.002	0.003	0.005	0.006	0.008	0.011	0.011	0.012	0.012	0.013	0.013
MR St(Z) empirical true positive rate	0	0	0	0	0	0	0.001	0.006	0.008	0.01	0.01	0.013	0.017	0.018	0.02	0.023	0.025	0.025	0.029	0.033	0.036
BN(G,Z) empirical false positive rate	1	0.876	0.775	0.671	0.56	0.469	0.391	0.311	0.254	0.185	0.14	0.1	0.081	0.059	0.037	0.015	0.004	0.003	0	0	0
BN(G,Z) empirical true positive rate	1	1	0.998	0.996	0.994	0.984	0.966	0.941	0.919	0.881	0.822	0.737	0.64	0.542	0.428	0.319	0.215	0.121	0.052	0.005	0
BN(G) empirical false positive rate	1	0.894	0.755	0.641	0.546	0.451	0.374	0.292	0.227	0.164	0.106	0.073	0.049	0.034	0.02	0.008	0.004	0.001	0.001	0	0
BN(G) empirical true positive rate	1	1	1	0.999	0.992	0.977	0.952	0.921	0.891	0.828	0.716	0.566	0.429	0.344	0.243	0.162	0.085	0.038	0.013	0.003	0
BN(Z) empirical false positive rate	1	0.887	0.787	0.679	0.577	0.498	0.424	0.331	0.259	0.191	0.143	0.101	0.066	0.049	0.031	0.021	0.011	0.003	0.001	0	0
BN(Z) empirical true positive rate	1	1	1	0.995	0.989	0.981	0.963	0.942	0.909	0.862	0.772	0.643	0.524	0.436	0.325	0.241	0.161	0.078	0.025	0.005	0

## Sheet: Panel C
MR(G) empirical false positive rate	0	0	0	0	0	0	0	0	0	0	0	0	0	0	0	0	0	0	0	0	0	0	0	0	0	0	0	0	0	0	0	0	0	0	0	0	0	0	0.002	0.063	0.147	0.226	0.316	0.554	0.665	0.733	0.787	0.828	0.862
MR(G) empirical true positive rate	0	0	0	0	0	0	0	0	0	0	0	0	0	0	0	0	0	0	0	0	0	0	0	0	0	0	0	0	0	0	0	0	0	0	0.002	0.015	0.058	0.152	0.388	0.703	0.792	0.849	0.887	0.945	0.963	0.972	0.98	0.986	0.991
MR St(G) empirical false positive rate	0	0	0	0	0	0	0	0	0	0	0	0	0	0	0	0	0	0	0	0	0	0	0	0	0	0	0	0	0	0	0	0	0	0	0	0	0	0	0	0	0.001	0.003	0.012	0.063	0.138	0.198	0.272	0.332	0.388
MR St(G) empirical true positive rate	0	0	0	0	0	0	0	0	0	0	0	0	0	0	0	0	0	0	0	0	0	0	0	0	0	0	0	0	0	0	0	0	0	0	0	0	0	0	0	0	0.001	0.009	0.015	0.035	0.075	0.104	0.13	0.156	0.192
MR St(Z) empirical false positive rate	0	0	0	0	0	0	0	0	0	0	0	0	0	0	0	0	0	0	0	0	0	0	0	0	0	0	0	0	0	0	0	0	0	0	0	0	0	0	0	0	0	0	0	0	0	0	0	0	0
MR St(Z) empirical true positive rate	0	0	0	0	0	0	0	0	0	0	0	0	0	0	0	0	0	0	0	0	0	0	0	0	0	0	0	0	0	0	0	0	0	0	0	0	0	0	0	0	0	0	0	0	0	0	0	0	0.001
BN(G,Z) empirical false positive rate	1	0.647	0.647	0.647	0.647	0.647	0.647	0.647	0.647	0.647	0.647	0.647	0.647	0.647	0.647	0.647	0.647	0.647	0.647	0.647	0.647	0.647	0.647	0.647	0.647	0.647	0.647	0.647	0.647	0.647	0.647	0.647	0.647	0.647	0.647	0.647	0.647	0.647	0.647	0.433	0.331	0.228	0.165	0.079	0.049	0.026	0.012	0.01	0.004
BN(G,Z) empirical true positive rate	1	1	1	1	1	1	1	1	1	1	1	1	1	1	1	1	1	1	1	1	1	1	1	1	1	1	1	1	1	1	1	1	1	1	1	1	1	1	1	1	1	1	1	0.997	0.983	0.968	0.943	0.917	0.868
BN(G) empirical false positive rate	1	0.711	0.711	0.711	0.711	0.711	0.711	0.711	0.711	0.711	0.711	0.711	0.711	0.711	0.711	0.711	0.711	0.711	0.711	0.711	0.711	0.711	0.711	0.711	0.711	0.711	0.711	0.711	0.711	0.711	0.711	0.711	0.711	0.711	0.711	0.711	0.711	0.711	0.711	0.443	0.3	0.212	0.149	0.077	0.038	0.023	0.014	0.009	0.004
BN(G) empirical true positive rate	1	1	1	1	1	1	1	1	1	1	1	1	1	1	1	1	1	1	1	1	1	1	1	1	1	1	1	1	1	1	1	1	1	1	1	1	1	1	1	1	1	1	0.998	0.994	0.966	0.941	0.897	0.857	0.792
BN(Z) empirical false positive rate	1	0.155	0.074	0.039	0.022	0.007	0.006	0.003	0.001	0.001	0	0	0	0	0	0	0	0	0	0	0
BN(Z) empirical true positive rate	1	1	1	0.998	0.99	0.98	0.955	0.933	0.884	0.845	0.76	0.655	0.556	0.462	0.341	0.252	0.167	0.08	0.028	0.003	0
[truncated: 13 more columns]

## Sheet: Panel D
MR(G) empirical false positive rate	0	0.045	0.081	0.116	0.149	0.199	0.247	0.304	0.35	0.419	0.473	0.533	0.599	0.647	0.705	0.758	0.8	0.853	0.906	0.958	1
MR(G) empirical true positive rate	0	0.408	0.509	0.586	0.64	0.685	0.728	0.759	0.788	0.814	0.827	0.848	0.878	0.889	0.903	0.927	0.944	0.954	0.973	0.987	1
MR St(G) empirical false positive rate	0	0.023	0.053	0.088	0.126	0.166	0.205	0.254	0.3	0.363	0.422	0.48	0.542	0.59	0.652	0.708	0.754	0.81	0.867	0.92	0.96
MR St(G) empirical true positive rate	0	0.099	0.21	0.325	0.398	0.471	0.54	0.586	0.636	0.684	0.712	0.745	0.787	0.806	0.829	0.859	0.885	0.903	0.93	0.947	0.967
MR St(Z) empirical false positive rate	0	0	0	0	0	0.001	0.001	0.001	0.002	0.002	0.002	0.004	0.007	0.007	0.008	0.009	0.011	0.012	0.014	0.016	0.02
MR St(Z) empirical true positive rate	0	0	0	0	0	0	0	0	0	0.002	0.002	0.004	0.005	0.006	0.008	0.009	0.01	0.014	0.015	0.016	0.019
BN(G,Z) empirical false positive rate	1	0.991	0.936	0.829	0.727	0.62	0.51	0.419	0.333	0.255	0.174	0.134	0.091	0.068	0.041	0.022	0.01	0.003	0.001	0	0
BN(G,Z) empirical true positive rate	1	0.999	0.996	0.989	0.985	0.973	0.957	0.944	0.919	0.889	0.845	0.788	0.691	0.612	0.516	0.416	0.297	0.169	0.074	0.013	0
BN(G) empirical false positive rate	1	0.997	0.984	0.949	0.882	0.806	0.7	0.595	0.509	0.406	0.274	0.181	0.125	0.08	0.047	0.029	0.015	0.006	0.001	0	0
BN(G) empirical true positive rate	1	1	0.999	0.992	0.984	0.972	0.951	0.929	0.906	0.862	0.76	0.633	0.516	0.421	0.306	0.216	0.129	0.06	0.025	0.002	0
BN(Z) empirical false positive rate	1	0.996	0.959	0.89	0.821	0.742	0.638	0.529	0.432	0.328	0.23	0.149	0.096	0.063	0.033	0.024	0.01	0.003	0	0	0
BN(Z) empirical true positive rate	1	1	0.996	0.994	0.984	0.977	0.955	0.936	0.915	0.865	0.793	0.695	0.568	0.476	0.374	0.294	0.203	0.101	0.039	0.006	0

## Sheet: Panel E
MR(G) empirical false positive rate	0	0.047	0.071	0.091	0.131	0.167	0.208	0.265	0.323	0.371	0.44	0.49	0.546	0.6	0.663	0.733	0.798	0.856	0.909	0.957	1
MR(G) empirical true positive rate	0	0.389	0.5	0.573	0.626	0.662	0.694	0.73	0.762	0.786	0.818	0.832	0.854	0.871	0.893	0.911	0.933	0.943	0.963	0.986	1
MR St(G) empirical false positive rate	0	0.022	0.041	0.064	0.105	0.135	0.167	0.215	0.266	0.312	0.369	0.419	0.471	0.529	0.595	0.669	0.739	0.799	0.854	0.904	0.956
MR St(G) empirical true positive rate	0	0.098	0.216	0.305	0.373	0.441	0.5	0.553	0.604	0.647	0.691	0.723	0.759	0.789	0.819	0.847	0.877	0.897	0.923	0.948	0.971
MR St(Z) empirical false positive rate	0	0	0	0.001	0.001	0.001	0.001	0.001	0.001	0.002	0.002	0.002	0.005	0.006	0.008	0.01	0.013	0.014	0.016	0.021	0.023
MR St(Z) empirical true positive rate	0	0	0	0	0	0	0.001	0.006	0.008	0.01	0.01	0.013	0.017	0.018	0.02	0.023	0.025	0.025	0.029	0.033	0.036
BN(G,Z) empirical false positive rate	1	0.993	0.965	0.872	0.78	0.677	0.55	0.454	0.362	0.284	0.198	0.132	0.082	0.057	0.031	0.024	0.013	0.005	0.003	0	0
BN(G,Z) empirical true positive rate	1	1	0.998	0.996	0.994	0.984	0.966	0.941	0.919	0.881	0.822	0.737	0.64	0.542	0.428	0.319	0.215	0.121	0.052	0.005	0
BN(G) empirical false positive rate	1	0.999	0.99	0.952	0.894	0.832	0.732	0.643	0.557	0.411	0.264	0.14	0.09	0.059	0.032	0.022	0.012	0.007	0	0	0
BN(G) empirical true positive rate	1	1	1	0.999	0.992	0.977	0.952	0.921	0.891	0.828	0.716	0.566	0.429	0.344	0.243	0.162	0.085	0.038	0.013	0.003	0
BN(Z) empirical false positive rate	1	0.998	0.985	0.932	0.879	0.799	0.687	0.591	0.502	0.371	0.255	0.171	0.113	0.086	0.056	0.033	0.019	0.008	0.001	0	0
BN(Z) empirical true positive rate	1	1	1	0.995	0.989	0.981	0.963	0.942	0.909	0.862	0.772	0.643	0.524	0.436	0.325	0.241	0.161	0.078	0.025	0.005	0

## Sheet: Panel F
MR(G) empirical false positive rate	0	0	0	0	0	0	0	0	0	0	0	0	0	0	0	0	0	0	0	0	0	0	0	0	0	0	0	0	0	0	0	0	0	0	0	0	0.013	0.055	0.157	0.392	0.486	0.582	0.64	0.735	0.795	0.831	0.863	0.885	0.899
MR(G) empirical true positive rate	0	0	0	0	0	0	0	0	0	0	0	0	0	0	0	0	0	0	0	0	0	0	0	0	0	0	0	0	0	0	0	0	0	0	0.002	0.015	0.058	0.152	0.388	0.703	0.792	0.849	0.887	0.945	0.963	0.972	0.98	0.986	0.991
MR St(G) empirical false positive rate	0	0	0	0	0	0	0	0	0	0	0	0	0	0	0	0	0	0	0	0	0	0	0	0	0	0	0	0	0	0	0	0	0	0	0	0	0	0	0.004	0.047	0.087	0.149	0.215	0.379	0.485	0.564	0.632	0.689	0.729
MR St(G) empirical true positive rate	0	0	0	0	0	0	0	0	0	0	0	0	0	0	0	0	0	0	0	0	0	0	0	0	0	0	0	0	0	0	0	0	0	0	0	0	0	0	0	0	0.001	0.009	0.015	0.035	0.075	0.104	0.13	0.156	0.192
MR St(Z) empirical false positive rate	0	0	0	0	0	0	0	0	0	0	0	0	0	0	0	0	0	0	0	0	0	0	0	0	0	0	0	0	0	0	0	0	0	0	0	0	0	0	0	0	0	0	0	0	0	0	0.001	0.003	0.003
MR St(Z) empirical true positive rate	0	0	0	0	0	0	0	0	0	0	0	0	0	0	0	0	0	0	0	0	0	0	0	0	0	0	0	0	0	0	0	0	0	0	0	0	0	0	0	0	0	0	0	0	0	0	0	0	0.001
BN(G,Z) empirical false positive rate	1	1	1	1	1	1	1	1	1	1	1	1	1	1	1	1	1	1	1	1	1	1	1	1	1	1	1	1	1	1	1	1	1	1	1	1	1	1	1	1	1	1	1	0.992	0.975	0.949	0.91	0.877	0.817
BN(G,Z) empirical true positive rate	1	1	1	1	1	1	1	1	1	1	1	1	1	1	1	1	1	1	1	1	1	1	1	1	1	1	1	1	1	1	1	1	1	1	1	1	1	1	1	1	1	1	1	0.997	0.983	0.968	0.943	0.917	0.868
BN(G) empirical false positive rate	1	1	1	1	1	1	1	1	1	1	1	1	1	1	1	1	1	1	1	1	1	1	1	1	1	1	1	1	1	1	1	1	1	1	1	1	1	1	1	1	1	1	1	1	0.994	0.991	0.985	0.979	0.967
BN(G) empirical true positive rate	1	1	1	1	1	1	1	1	1	1	1	1	1	1	1	1	1	1	1	1	1	1	1	1	1	1	1	1	1	1	1	1	1	1	1	1	1	1	1	1	1	1	0.998	0.994	0.966	0.941	0.897	0.857	0.792
BN(Z) empirical false positive rate	1	0.996	0.975	0.905	0.841	0.77	0.662	0.554	0.446	0.334	0.226	0.149	0.102	0.072	0.047	0.028	0.012	0.005	0.002	0	0
BN(Z) empirical true positive rate	1	1	1	0.998	0.99	0.98	0.955	0.933	0.884	0.845	0.76	0.655	0.556	0.462	0.341	0.252	0.167	0.08	0.028	0.003	0
[truncated: 13 more columns]
