# Supplementary material for: Bayesian network analysis incorporating genetic anchors complements conventional Mendelian randomization approaches for exploratory analysis of causal relationships in complex data
Source: PLoS Genet. 2020 Mar 2;16(3):e1008198. doi: 10.1371/journal.pgen.1008198 (PMC7067488; doi:10.1371/journal.pgen.1008198)
Supplement: S9 Spreadsheet — (XLSX) [file pgen.1008198.s024.xlsx]

## Sheet: Panel A
	alpha			probability threshold
Test	0.01	0.05	0.1	0.7	0.8	0.9
MR(G)	0.509	0.408	0.184	NA	NA	NA
MR'(G)	0.461	0.343	0.15	NA	NA	NA
MR St(G)	0.21	0.099	0.014	NA	NA	NA
MR St'(G)	0.169	0.072	0.006	NA	NA	NA
MR St(Z)	0	0	0	NA	NA	NA
MR St'(Z)	0	0	0	NA	NA	NA
BN(G,Z)	NA	NA	NA	0.516	0.286	0.069
BN(G)	NA	NA	NA	0.306	0.125	0.023
BN(Z)	NA	NA	NA	0.374	0.192	0.036

## Sheet: Panel B
	alpha			probability threshold
Test	0.01	0.05	0.1	0.7	0.8	0.9
MR(G)	0.068	0.036	0.011	NA	NA	NA
MR'(G)	0.09	0.043	0.013	NA	NA	NA
MR St(G)	0	0	0	NA	NA	NA
MR St'(G)	0	0	0	NA	NA	NA
MR St(Z)	0.048	0.02	0.002	NA	NA	NA
MR St'(Z)	0.033	0.011	0.002	NA	NA	NA
BN(G,Z)	NA	NA	NA	0.04	0.015	0.004
BN(G)	NA	NA	NA	0.044	0.016	0.001
BN(Z)	NA	NA	NA	0.044	0.016	0.004

## Sheet: Panel C
	alpha			probability threshold
Test	0.01	0.05	0.1	0.7	0.8	0.9
MR(G)	0.056	0.018	0	NA	NA	NA
MR'(G)	0.102	0.051	0.01	NA	NA	NA
MR St(G)	0.013	0.001	0	NA	NA	NA
MR St'(G)	0.017	0.002	0	NA	NA	NA
MR St(Z)	0	0	0	NA	NA	NA
MR St'(Z)	0	0	0	NA	NA	NA
BN(G,Z)	NA	NA	NA	0	0	0
BN(G)	NA	NA	NA	0	0	0
BN(Z)	NA	NA	NA	0	0	0

## Sheet: Panel D
	alpha			probability threshold
Test	0.01	0.05	0.1	0.7	0.8	0.9
MR(G)	0.059	0.021	0.001	NA	NA	NA
MR'(G)	0.096	0.052	0.008	NA	NA	NA
MR St(G)	0	0	0	NA	NA	NA
MR St'(G)	0	0	0	NA	NA	NA
MR St(Z)	0.023	0.005	0	NA	NA	NA
MR St'(Z)	0.026	0.007	0	NA	NA	NA
BN(G,Z)	NA	NA	NA	0	0	0
BN(G)	NA	NA	NA	0	0	0
BN(Z)	NA	NA	NA	0	0	0
