# Supplementary material for: Bayesian network analysis incorporating genetic anchors complements conventional Mendelian randomization approaches for exploratory analysis of causal relationships in complex data
Source: PLoS Genet. 2020 Mar 2;16(3):e1008198. doi: 10.1371/journal.pgen.1008198 (PMC7067488; doi:10.1371/journal.pgen.1008198)
Supplement: S11 Spreadsheet — (XLSX) [file pgen.1008198.s026.xlsx]

## Sheet: Panel A
	alpha			probability threshold
Test	0.01	0.05	0.1	0.7	0.8	0.9
MR(G)	0.945	0.887	0.703	NA	NA	NA
MR'(G)	0.957	0.915	0.78	NA	NA	NA
MR St(G)	0.035	0.015	0	NA	NA	NA
MR St'(G)	0.033	0.013	0	NA	NA	NA
MR St(Z)	0	0	0	NA	NA	NA
MR St'(Z)	0	0	0	NA	NA	NA
BN(G,Z)	NA	NA	NA	0.312	0.138	0.028
BN(G)	NA	NA	NA	0.177	0.073	0.007
BN(Z)	NA	NA	NA	0.341	0.161	0.023

## Sheet: Panel B
	alpha			probability threshold
Test	0.01	0.05	0.1	0.7	0.8	0.9
MR(G)	0.073	0.034	0.007	NA	NA	NA
MR'(G)	0.092	0.033	0.007	NA	NA	NA
MR St(G)	0.034	0.012	0.001	NA	NA	NA
MR St'(G)	0.034	0.011	0.001	NA	NA	NA
MR St(Z)	0.046	0.019	0	NA	NA	NA
MR St'(Z)	0.032	0.004	0	NA	NA	NA
BN(G,Z)	NA	NA	NA	0.083	0.032	0.003
BN(G)	NA	NA	NA	0.143	0.059	0.006
BN(Z)	NA	NA	NA	0.043	0.01	0

## Sheet: Panel C
	alpha			probability threshold
Test	0.01	0.05	0.1	0.7	0.8	0.9
MR(G)	0.554	0.316	0.063	NA	NA	NA
MR'(G)	0.685	0.562	0.302	NA	NA	NA
MR St(G)	0.063	0.012	0	NA	NA	NA
MR St'(G)	0.076	0.015	0	NA	NA	NA
MR St(Z)	0	0	0	NA	NA	NA
MR St'(Z)	0	0	0	NA	NA	NA
BN(G,Z)	NA	NA	NA	0	0	0
BN(G)	NA	NA	NA	0	0	0
BN(Z)	NA	NA	NA	0	0	0

## Sheet: Panel D
	alpha			probability threshold
Test	0.01	0.05	0.1	0.7	0.8	0.9
MR(G)	0.063	0.023	0	NA	NA	NA
MR'(G)	0.093	0.049	0.007	NA	NA	NA
MR St(G)	0.001	0	0	NA	NA	NA
MR St'(G)	0.001	0	0	NA	NA	NA
MR St(Z)	0.019	0.003	0	NA	NA	NA
MR St'(Z)	0.023	0.006	0	NA	NA	NA
BN(G,Z)	NA	NA	NA	0	0	0
BN(G)	NA	NA	NA	0	0	0
BN(Z)	NA	NA	NA	0	0	0
