# Supplementary material for: Bayesian network analysis incorporating genetic anchors complements conventional Mendelian randomization approaches for exploratory analysis of causal relationships in complex data
Source: PLoS Genet. 2020 Mar 2;16(3):e1008198. doi: 10.1371/journal.pgen.1008198 (PMC7067488; doi:10.1371/journal.pgen.1008198)
Supplement: S15 Spreadsheet — (XLSX) [file pgen.1008198.s030.xlsx]

## Sheet: Panel A
MR(G) empirical false positive rate	0	0.051	0.102	0.158	0.212	0.263	0.315	0.366	0.42	0.479	0.522	0.567	0.612	0.662	0.708	0.751	0.813	0.863	0.911	0.954	1
MR(G) empirical true positive rate	0	0.343	0.461	0.53	0.601	0.649	0.699	0.744	0.769	0.799	0.822	0.843	0.87	0.892	0.908	0.926	0.944	0.955	0.974	0.988	1
MR St(G) empirical false positive rate	0	0.002	0.017	0.046	0.099	0.142	0.207	0.268	0.335	0.398	0.451	0.506	0.566	0.62	0.669	0.719	0.79	0.843	0.896	0.94	0.988
MR St(G) empirical true positive rate	0	0.072	0.169	0.274	0.366	0.434	0.509	0.569	0.614	0.668	0.706	0.739	0.779	0.808	0.832	0.857	0.884	0.903	0.93	0.947	0.967
MR St(Z) empirical false positive rate	0	0	0	0	0	0	0	0	0	0.001	0.001	0.002	0.002	0.003	0.005	0.005	0.007	0.007	0.007	0.007	0.007
MR St(Z) empirical true positive rate	0	0	0	0	0	0	0.001	0.001	0.001	0.002	0.002	0.004	0.005	0.006	0.008	0.009	0.01	0.014	0.015	0.016	0.019
BN(G,Z) empirical false positive rate	1	0.131	0.059	0.03	0.016	0.008	0.004	0.004	0.001	0.001	0	0	0	0	0	0	0	0	0	0	0
BN(G,Z) empirical true positive rate	1	0.999	0.996	0.989	0.985	0.973	0.957	0.944	0.919	0.889	0.845	0.788	0.691	0.612	0.516	0.416	0.297	0.169	0.074	0.013	0
BN(G) empirical false positive rate	1	0.129	0.059	0.029	0.011	0.007	0.004	0.001	0.001	0	0	0	0	0	0	0	0	0	0	0	0
BN(G) empirical true positive rate	1	1	0.999	0.992	0.984	0.972	0.951	0.929	0.906	0.862	0.76	0.633	0.516	0.421	0.306	0.216	0.129	0.06	0.025	0.002	0
BN(Z) empirical false positive rate	1	0.127	0.051	0.028	0.014	0.01	0.005	0.002	0.001	0.001	0	0	0	0	0	0	0	0	0	0	0
BN(Z) empirical true positive rate	1	1	0.996	0.994	0.984	0.977	0.955	0.936	0.915	0.865	0.793	0.695	0.568	0.476	0.374	0.294	0.203	0.101	0.039	0.006	0

## Sheet: Panel B
MR(G) empirical false positive rate	0	0.059	0.108	0.159	0.205	0.244	0.299	0.357	0.403	0.443	0.488	0.536	0.586	0.644	0.696	0.754	0.802	0.85	0.9	0.945	1
MR(G) empirical true positive rate	0	0.321	0.425	0.508	0.574	0.621	0.666	0.698	0.732	0.771	0.802	0.831	0.848	0.87	0.891	0.906	0.931	0.942	0.963	0.986	1
MR St(G) empirical false positive rate	0	0.003	0.023	0.057	0.108	0.152	0.209	0.274	0.327	0.373	0.425	0.484	0.544	0.607	0.662	0.724	0.776	0.827	0.881	0.927	0.984
MR St(G) empirical true positive rate	0	0.067	0.166	0.26	0.332	0.406	0.472	0.521	0.576	0.629	0.673	0.72	0.751	0.787	0.816	0.842	0.875	0.896	0.923	0.948	0.971
MR St(Z) empirical false positive rate	0	0	0	0	0	0	0	0.001	0.001	0.001	0.002	0.003	0.005	0.007	0.008	0.011	0.011	0.012	0.012	0.013	0.013
MR St(Z) empirical true positive rate	0	0	0	0	0.001	0.005	0.005	0.008	0.009	0.011	0.012	0.015	0.017	0.019	0.021	0.023	0.025	0.025	0.029	0.033	0.036
BN(G,Z) empirical false positive rate	1	0.876	0.775	0.671	0.56	0.469	0.391	0.311	0.254	0.185	0.14	0.1	0.081	0.059	0.037	0.015	0.004	0.003	0	0	0
BN(G,Z) empirical true positive rate	1	1	0.998	0.996	0.994	0.984	0.966	0.941	0.919	0.881	0.822	0.737	0.64	0.542	0.428	0.319	0.215	0.121	0.052	0.005	0
BN(G) empirical false positive rate	1	0.894	0.755	0.641	0.546	0.451	0.374	0.292	0.227	0.164	0.106	0.073	0.049	0.034	0.02	0.008	0.004	0.001	0.001	0	0
BN(G) empirical true positive rate	1	1	1	0.999	0.992	0.977	0.952	0.921	0.891	0.828	0.716	0.566	0.429	0.344	0.243	0.162	0.085	0.038	0.013	0.003	0
BN(Z) empirical false positive rate	1	0.887	0.787	0.679	0.577	0.498	0.424	0.331	0.259	0.191	0.143	0.101	0.066	0.049	0.031	0.021	0.011	0.003	0.001	0	0
BN(Z) empirical true positive rate	1	1	1	0.995	0.989	0.981	0.963	0.942	0.909	0.862	0.772	0.643	0.524	0.436	0.325	0.241	0.161	0.078	0.025	0.005	0

## Sheet: Panel C
MR(G) empirical false positive rate	0	0	0	0	0	0	0	0	0	0	0	0	0	0	0	0	0	0	0	0	0	0	0	0	0	0	0	0	0	0	0	0	0	0	0.003	0.003	0.009	0.035	0.106	0.302	0.401	0.486	0.562	0.685	0.75	0.804	0.831	0.86	0.882
MR(G) empirical true positive rate	0	0	0	0	0	0	0	0	0	0	0	0	0	0	0	0	0	0	0	0	0	0	0	0	0	0	0	0	0	0	0	0	0.003	0.007	0.032	0.064	0.147	0.287	0.51	0.78	0.843	0.891	0.915	0.957	0.975	0.981	0.984	0.987	0.989
MR St(G) empirical false positive rate	0	0	0	0	0	0	0	0	0	0	0	0	0	0	0	0	0	0	0	0	0	0	0	0	0	0	0	0	0	0	0	0	0	0	0	0	0	0	0	0	0.002	0.009	0.015	0.076	0.148	0.216	0.277	0.339	0.393
MR St(G) empirical true positive rate	0	0	0	0	0	0	0	0	0	0	0	0	0	0	0	0	0	0	0	0	0	0	0	0	0	0	0	0	0	0	0	0	0	0	0	0	0	0	0	0	0	0.007	0.013	0.033	0.075	0.102	0.13	0.156	0.188
MR St(Z) empirical false positive rate	0	0	0	0	0	0	0	0	0	0	0	0	0	0	0	0	0	0	0	0	0	0	0	0	0	0	0	0	0	0	0	0	0	0	0	0	0	0	0	0	0	0	0	0	0	0	0	0	0
MR St(Z) empirical true positive rate	0	0	0	0	0	0	0	0	0	0	0	0	0	0	0	0	0	0	0	0	0	0	0	0	0	0	0	0	0	0	0	0	0	0	0	0	0	0	0	0	0	0	0	0	0	0	0	0.001	0.003
BN(G,Z) empirical false positive rate	1	0.647	0.647	0.647	0.647	0.647	0.647	0.647	0.647	0.647	0.647	0.647	0.647	0.647	0.647	0.647	0.647	0.647	0.647	0.647	0.647	0.647	0.647	0.647	0.647	0.647	0.647	0.647	0.647	0.647	0.647	0.647	0.647	0.647	0.647	0.647	0.647	0.647	0.647	0.433	0.331	0.228	0.165	0.079	0.049	0.026	0.012	0.01	0.004
BN(G,Z) empirical true positive rate	1	1	1	1	1	1	1	1	1	1	1	1	1	1	1	1	1	1	1	1	1	1	1	1	1	1	1	1	1	1	1	1	1	1	1	1	1	1	1	1	1	1	1	0.997	0.983	0.968	0.943	0.917	0.868
BN(G) empirical false positive rate	1	0.711	0.711	0.711	0.711	0.711	0.711	0.711	0.711	0.711	0.711	0.711	0.711	0.711	0.711	0.711	0.711	0.711	0.711	0.711	0.711	0.711	0.711	0.711	0.711	0.711	0.711	0.711	0.711	0.711	0.711	0.711	0.711	0.711	0.711	0.711	0.711	0.711	0.711	0.443	0.3	0.212	0.149	0.077	0.038	0.023	0.014	0.009	0.004
BN(G) empirical true positive rate	1	1	1	1	1	1	1	1	1	1	1	1	1	1	1	1	1	1	1	1	1	1	1	1	1	1	1	1	1	1	1	1	1	1	1	1	1	1	1	1	1	1	0.998	0.994	0.966	0.941	0.897	0.857	0.792
BN(Z) empirical false positive rate	1	0.155	0.074	0.039	0.022	0.007	0.006	0.003	0.001	0.001	0	0	0	0	0	0	0	0	0	0	0
BN(Z) empirical true positive rate	1	1	1	0.998	0.99	0.98	0.955	0.933	0.884	0.845	0.76	0.655	0.556	0.462	0.341	0.252	0.167	0.08	0.028	0.003	0
[truncated: 13 more columns]

## Sheet: Panel D
MR(G) empirical false positive rate	0	0.05	0.108	0.152	0.208	0.252	0.313	0.36	0.417	0.463	0.511	0.564	0.617	0.666	0.711	0.763	0.802	0.859	0.907	0.96	1
MR(G) empirical true positive rate	0	0.343	0.461	0.53	0.601	0.649	0.699	0.744	0.769	0.799	0.822	0.843	0.87	0.892	0.908	0.926	0.944	0.955	0.974	0.988	1
MR St(G) empirical false positive rate	0	0.009	0.04	0.074	0.122	0.164	0.219	0.265	0.326	0.385	0.44	0.495	0.55	0.603	0.652	0.71	0.754	0.814	0.866	0.92	0.96
MR St(G) empirical true positive rate	0	0.072	0.169	0.274	0.366	0.434	0.509	0.569	0.614	0.668	0.706	0.739	0.779	0.808	0.832	0.857	0.884	0.903	0.93	0.947	0.967
MR St(Z) empirical false positive rate	0	0	0	0	0	0.001	0.001	0.001	0.002	0.002	0.003	0.005	0.007	0.007	0.008	0.009	0.011	0.012	0.014	0.016	0.02
MR St(Z) empirical true positive rate	0	0	0	0	0	0	0.001	0.001	0.001	0.002	0.002	0.004	0.005	0.006	0.008	0.009	0.01	0.014	0.015	0.016	0.019
BN(G,Z) empirical false positive rate	1	0.991	0.936	0.829	0.727	0.62	0.51	0.419	0.333	0.255	0.174	0.134	0.091	0.068	0.041	0.022	0.01	0.003	0.001	0	0
BN(G,Z) empirical true positive rate	1	0.999	0.996	0.989	0.985	0.973	0.957	0.944	0.919	0.889	0.845	0.788	0.691	0.612	0.516	0.416	0.297	0.169	0.074	0.013	0
BN(G) empirical false positive rate	1	0.997	0.984	0.949	0.882	0.806	0.7	0.595	0.509	0.406	0.274	0.181	0.125	0.08	0.047	0.029	0.015	0.006	0.001	0	0
BN(G) empirical true positive rate	1	1	0.999	0.992	0.984	0.972	0.951	0.929	0.906	0.862	0.76	0.633	0.516	0.421	0.306	0.216	0.129	0.06	0.025	0.002	0
BN(Z) empirical false positive rate	1	0.996	0.959	0.89	0.821	0.742	0.638	0.529	0.432	0.328	0.23	0.149	0.096	0.063	0.033	0.024	0.01	0.003	0	0	0
BN(Z) empirical true positive rate	1	1	0.996	0.994	0.984	0.977	0.955	0.936	0.915	0.865	0.793	0.695	0.568	0.476	0.374	0.294	0.203	0.101	0.039	0.006	0

## Sheet: Panel E
MR(G) empirical false positive rate	0	0.049	0.093	0.135	0.182	0.24	0.298	0.341	0.383	0.437	0.482	0.523	0.579	0.621	0.683	0.737	0.8	0.858	0.909	0.959	1
MR(G) empirical true positive rate	0	0.321	0.425	0.508	0.574	0.621	0.666	0.698	0.732	0.771	0.802	0.831	0.848	0.87	0.891	0.906	0.931	0.942	0.963	0.986	1
MR St(G) empirical false positive rate	0	0.015	0.029	0.052	0.089	0.136	0.189	0.233	0.279	0.333	0.382	0.428	0.488	0.538	0.609	0.67	0.739	0.801	0.854	0.906	0.956
MR St(G) empirical true positive rate	0	0.067	0.166	0.26	0.332	0.406	0.472	0.521	0.576	0.629	0.673	0.72	0.751	0.787	0.816	0.842	0.875	0.896	0.923	0.948	0.971
MR St(Z) empirical false positive rate	0	0	0	0.001	0.001	0.001	0.001	0.001	0.001	0.002	0.002	0.002	0.005	0.006	0.008	0.01	0.013	0.014	0.016	0.021	0.023
MR St(Z) empirical true positive rate	0	0	0	0	0.001	0.005	0.005	0.008	0.009	0.011	0.012	0.015	0.017	0.019	0.021	0.023	0.025	0.025	0.029	0.033	0.036
BN(G,Z) empirical false positive rate	1	0.993	0.965	0.872	0.78	0.677	0.55	0.454	0.362	0.284	0.198	0.132	0.082	0.057	0.031	0.024	0.013	0.005	0.003	0	0
BN(G,Z) empirical true positive rate	1	1	0.998	0.996	0.994	0.984	0.966	0.941	0.919	0.881	0.822	0.737	0.64	0.542	0.428	0.319	0.215	0.121	0.052	0.005	0
BN(G) empirical false positive rate	1	0.999	0.99	0.952	0.894	0.832	0.732	0.643	0.557	0.411	0.264	0.14	0.09	0.059	0.032	0.022	0.012	0.007	0	0	0
BN(G) empirical true positive rate	1	1	1	0.999	0.992	0.977	0.952	0.921	0.891	0.828	0.716	0.566	0.429	0.344	0.243	0.162	0.085	0.038	0.013	0.003	0
BN(Z) empirical false positive rate	1	0.998	0.985	0.932	0.879	0.799	0.687	0.591	0.502	0.371	0.255	0.171	0.113	0.086	0.056	0.033	0.019	0.008	0.001	0	0
BN(Z) empirical true positive rate	1	1	1	0.995	0.989	0.981	0.963	0.942	0.909	0.862	0.772	0.643	0.524	0.436	0.325	0.241	0.161	0.078	0.025	0.005	0

## Sheet: Panel F
MR(G) empirical false positive rate	0	0	0	0	0	0	0	0	0	0	0	0	0	0	0	0	0	0	0	0	0	0	0	0	0	0	0	0	0	0	0	0	0	0	0.001	0.002	0.007	0.032	0.112	0.298	0.399	0.491	0.559	0.689	0.747	0.802	0.835	0.866	0.885
MR(G) empirical true positive rate	0	0	0	0	0	0	0	0	0	0	0	0	0	0	0	0	0	0	0	0	0	0	0	0	0	0	0	0	0	0	0	0	0.003	0.007	0.032	0.064	0.147	0.287	0.51	0.78	0.843	0.891	0.915	0.957	0.975	0.981	0.984	0.987	0.989
MR St(G) empirical false positive rate	0	0	0	0	0	0	0	0	0	0	0	0	0	0	0	0	0	0	0	0	0	0	0	0	0	0	0	0	0	0	0	0	0	0	0	0	0	0	0.003	0.023	0.062	0.11	0.171	0.342	0.448	0.54	0.607	0.67	0.715
MR St(G) empirical true positive rate	0	0	0	0	0	0	0	0	0	0	0	0	0	0	0	0	0	0	0	0	0	0	0	0	0	0	0	0	0	0	0	0	0	0	0	0	0	0	0	0	0	0.007	0.013	0.033	0.075	0.102	0.13	0.156	0.188
MR St(Z) empirical false positive rate	0	0	0	0	0	0	0	0	0	0	0	0	0	0	0	0	0	0	0	0	0	0	0	0	0	0	0	0	0	0	0	0	0	0	0	0	0	0	0	0	0	0	0	0	0	0	0.001	0.003	0.003
MR St(Z) empirical true positive rate	0	0	0	0	0	0	0	0	0	0	0	0	0	0	0	0	0	0	0	0	0	0	0	0	0	0	0	0	0	0	0	0	0	0	0	0	0	0	0	0	0	0	0	0	0	0	0	0.001	0.003
BN(G,Z) empirical false positive rate	1	1	1	1	1	1	1	1	1	1	1	1	1	1	1	1	1	1	1	1	1	1	1	1	1	1	1	1	1	1	1	1	1	1	1	1	1	1	1	1	1	1	1	0.992	0.975	0.949	0.91	0.877	0.817
BN(G,Z) empirical true positive rate	1	1	1	1	1	1	1	1	1	1	1	1	1	1	1	1	1	1	1	1	1	1	1	1	1	1	1	1	1	1	1	1	1	1	1	1	1	1	1	1	1	1	1	0.997	0.983	0.968	0.943	0.917	0.868
BN(G) empirical false positive rate	1	1	1	1	1	1	1	1	1	1	1	1	1	1	1	1	1	1	1	1	1	1	1	1	1	1	1	1	1	1	1	1	1	1	1	1	1	1	1	1	1	1	1	1	0.994	0.991	0.985	0.979	0.967
BN(G) empirical true positive rate	1	1	1	1	1	1	1	1	1	1	1	1	1	1	1	1	1	1	1	1	1	1	1	1	1	1	1	1	1	1	1	1	1	1	1	1	1	1	1	1	1	1	0.998	0.994	0.966	0.941	0.897	0.857	0.792
BN(Z) empirical false positive rate	1	0.996	0.975	0.905	0.841	0.77	0.662	0.554	0.446	0.334	0.226	0.149	0.102	0.072	0.047	0.028	0.012	0.005	0.002	0	0
BN(Z) empirical true positive rate	1	1	1	0.998	0.99	0.98	0.955	0.933	0.884	0.845	0.76	0.655	0.556	0.462	0.341	0.252	0.167	0.08	0.028	0.003	0
[truncated: 13 more columns]
