# Supplementary material for: Bayesian network analysis incorporating genetic anchors complements conventional Mendelian randomization approaches for exploratory analysis of causal relationships in complex data
Source: PLoS Genet. 2020 Mar 2;16(3):e1008198. doi: 10.1371/journal.pgen.1008198 (PMC7067488; doi:10.1371/journal.pgen.1008198)
Supplement: S16 Spreadsheet — (XLSX) [file pgen.1008198.s031.xlsx]

## Sheet: Panel A
MR(G) empirical false positive rate	0	0.051	0.102	0.158	0.212	0.263	0.315	0.366	0.42	0.479	0.522	0.567	0.612	0.662	0.708	0.751	0.813	0.863	0.911	0.954	1
MR(G) empirical true positive rate	0	0.343	0.461	0.53	0.601	0.649	0.699	0.744	0.769	0.799	0.822	0.843	0.87	0.892	0.908	0.926	0.944	0.955	0.974	0.988	1
MR St(G) empirical false positive rate	0	0.002	0.017	0.046	0.099	0.142	0.207	0.268	0.335	0.398	0.451	0.506	0.566	0.62	0.669	0.719	0.79	0.843	0.896	0.94	0.988
MR St(G) empirical true positive rate	0	0.072	0.169	0.274	0.366	0.434	0.509	0.569	0.614	0.668	0.706	0.739	0.779	0.808	0.832	0.857	0.884	0.903	0.93	0.947	0.967
MR St(Z) empirical false positive rate	0	0	0	0	0	0	0	0	0	0.001	0.001	0.002	0.002	0.003	0.005	0.005	0.007	0.007	0.007	0.007	0.007
MR St(Z) empirical true positive rate	0	0	0	0	0	0	0.001	0.001	0.001	0.002	0.002	0.004	0.005	0.006	0.008	0.009	0.01	0.014	0.015	0.016	0.019
BN(G,Z) empirical false positive rate	1	0.131	0.059	0.03	0.016	0.008	0.004	0.004	0.001	0.001	0	0	0	0	0	0	0	0	0	0	0
BN(G,Z) empirical true positive rate	1	0.999	0.996	0.989	0.985	0.973	0.957	0.944	0.919	0.889	0.845	0.788	0.691	0.612	0.516	0.416	0.297	0.169	0.074	0.013	0
BN(G) empirical false positive rate	1	0.129	0.059	0.029	0.011	0.007	0.004	0.001	0.001	0	0	0	0	0	0	0	0	0	0	0	0
BN(G) empirical true positive rate	1	1	0.999	0.992	0.984	0.972	0.951	0.929	0.906	0.862	0.76	0.633	0.516	0.421	0.306	0.216	0.129	0.06	0.025	0.002	0
BN(Z) empirical false positive rate	1	0.127	0.051	0.028	0.014	0.01	0.005	0.002	0.001	0.001	0	0	0	0	0	0	0	0	0	0	0
BN(Z) empirical true positive rate	1	1	0.996	0.994	0.984	0.977	0.955	0.936	0.915	0.865	0.793	0.695	0.568	0.476	0.374	0.294	0.203	0.101	0.039	0.006	0

## Sheet: Panel B
MR(G) empirical false positive rate	0	0.052	0.098	0.147	0.187	0.24	0.298	0.349	0.404	0.457	0.517	0.571	0.634	0.675	0.719	0.765	0.815	0.865	0.908	0.959	1
MR(G) empirical true positive rate	0	0.246	0.353	0.438	0.505	0.556	0.608	0.65	0.681	0.718	0.75	0.782	0.823	0.848	0.875	0.896	0.921	0.94	0.957	0.977	1
MR St(G) empirical false positive rate	0	0.004	0.022	0.046	0.081	0.133	0.187	0.242	0.305	0.365	0.431	0.496	0.572	0.617	0.665	0.717	0.774	0.836	0.88	0.934	0.977
MR St(G) empirical true positive rate	0	0.066	0.159	0.246	0.324	0.387	0.46	0.52	0.567	0.61	0.648	0.695	0.742	0.779	0.815	0.844	0.872	0.896	0.92	0.943	0.97
MR St(Z) empirical false positive rate	0	0	0	0	0	0	0	0	0	0	0	0	0	0	0.001	0.004	0.004	0.005	0.007	0.01	0.013
MR St(Z) empirical true positive rate	0	0	0	0	0.001	0.004	0.009	0.01	0.012	0.016	0.021	0.023	0.024	0.027	0.03	0.032	0.032	0.035	0.04	0.043	0.047
BN(G,Z) empirical false positive rate	1	0.998	0.99	0.961	0.932	0.875	0.809	0.74	0.678	0.607	0.525	0.437	0.341	0.273	0.185	0.137	0.088	0.046	0.02	0.003	0
BN(G,Z) empirical true positive rate	1	1	1	0.996	0.99	0.984	0.967	0.943	0.906	0.853	0.772	0.678	0.539	0.429	0.303	0.198	0.105	0.035	0.013	0	0
BN(G) empirical false positive rate	1	0.997	0.987	0.953	0.912	0.85	0.786	0.718	0.638	0.544	0.419	0.281	0.18	0.131	0.072	0.047	0.031	0.018	0.003	0.001	0
BN(G) empirical true positive rate	1	1	0.999	0.997	0.985	0.972	0.951	0.908	0.857	0.763	0.612	0.433	0.312	0.216	0.131	0.079	0.037	0.016	0.004	0	0
BN(Z) empirical false positive rate	1	1	0.994	0.98	0.958	0.938	0.897	0.857	0.821	0.744	0.626	0.493	0.387	0.298	0.213	0.156	0.106	0.05	0.018	0.004	0
BN(Z) empirical true positive rate	1	1	1	1	0.997	0.989	0.98	0.97	0.942	0.887	0.791	0.621	0.479	0.363	0.241	0.156	0.08	0.027	0.009	0.001	0

## Sheet: Panel C
MR(G) empirical false positive rate	0	0	0	0	0	0	0	0	0	0	0	0	0	0	0	0.001	0.002	0.005	0.013	0.021	0.034	0.061	0.097	0.138	0.187	0.26	0.358	0.464	0.59	0.69	0.798	0.877	0.938	0.974	0.987	0.995	0.999	1	1	1	1	1	1	1	1	1	1	1	1
MR(G) empirical true positive rate	0	0	0	0	0	0	0	0	0	0	0.001	0.001	0.001	0.003	0.004	0.009	0.017	0.028	0.048	0.067	0.104	0.149	0.212	0.306	0.408	0.52	0.622	0.717	0.818	0.891	0.945	0.968	0.987	0.995	0.998	0.999	1	1	1	1	1	1	1	1	1	1	1	1	1
MR St(G) empirical false positive rate	0	0	0	0	0	0	0	0	0	0	0	0	0	0	0	0	0	0	0	0	0	0	0	0	0	0	0	0	0	0	0	0	0	0	0	0	0	0	0	0	0	0	0	0	0	0	0	0	0
MR St(G) empirical true positive rate	0	0	0	0	0	0	0	0	0	0	0	0	0	0	0	0	0	0	0	0	0	0	0	0	0	0	0	0	0	0	0	0	0	0	0	0	0	0	0	0	0	0	0	0	0	0	0	0	0
MR St(Z) empirical false positive rate	0	0	0	0	0	0	0	0	0	0	0	0	0	0	0	0	0	0	0	0	0	0	0	0	0	0	0	0	0	0	0	0	0	0	0	0	0	0	0	0	0	0	0	0	0	0	0.001	0.001	0.001
MR St(Z) empirical true positive rate	0	0	0	0	0	0	0	0	0	0	0	0	0	0	0	0	0	0	0	0	0	0	0	0	0	0	0	0	0	0	0	0	0	0	0	0	0	0	0	0	0	0	0	0	0	0.002	0.002	0.003	0.005
BN(G,Z) empirical false positive rate	1	0.635	0.635	0.635	0.635	0.635	0.635	0.635	0.635	0.635	0.635	0.635	0.635	0.635	0.635	0.635	0.635	0.635	0.635	0.635	0.635	0.635	0.635	0.635	0.635	0.635	0.635	0.635	0.635	0.635	0.635	0.635	0.635	0.635	0.635	0.635	0.635	0.635	0.635	0.378	0.261	0.178	0.111	0.044	0.026	0.014	0.008	0.007	0.005
BN(G,Z) empirical true positive rate	1	0.986	0.986	0.986	0.986	0.986	0.986	0.986	0.986	0.986	0.986	0.986	0.986	0.986	0.986	0.986	0.986	0.986	0.986	0.986	0.986	0.986	0.986	0.986	0.986	0.986	0.986	0.986	0.986	0.986	0.986	0.986	0.986	0.986	0.986	0.986	0.986	0.986	0.986	0.973	0.918	0.814	0.741	0.535	0.375	0.31	0.243	0.194	0.143
BN(G) empirical false positive rate	1	0.687	0.687	0.687	0.687	0.687	0.687	0.687	0.687	0.687	0.687	0.687	0.687	0.687	0.687	0.687	0.687	0.687	0.687	0.687	0.687	0.687	0.687	0.687	0.687	0.687	0.687	0.687	0.687	0.687	0.687	0.687	0.687	0.687	0.687	0.687	0.687	0.687	0.687	0.382	0.249	0.162	0.108	0.044	0.024	0.013	0.006	0.004	0.003
BN(G) empirical true positive rate	1	0.976	0.976	0.976	0.976	0.976	0.976	0.976	0.976	0.976	0.976	0.976	0.976	0.976	0.976	0.976	0.976	0.976	0.976	0.976	0.976	0.976	0.976	0.976	0.976	0.976	0.976	0.976	0.976	0.976	0.976	0.976	0.976	0.976	0.976	0.976	0.976	0.976	0.976	0.949	0.85	0.673	0.575	0.364	0.247	0.198	0.148	0.125	0.096
BN(Z) empirical false positive rate	1	0.191	0.082	0.046	0.028	0.019	0.011	0.006	0.003	0.002	0.002	0.001	0	0	0	0	0	0	0	0	0
BN(Z) empirical true positive rate	1	1	0.999	0.998	0.986	0.978	0.956	0.931	0.894	0.836	0.732	0.58	0.461	0.362	0.253	0.177	0.117	0.06	0.021	0.001	0
[truncated: 13 more columns]

## Sheet: Panel D
MR(G) empirical false positive rate	0	0.05	0.108	0.152	0.208	0.252	0.313	0.36	0.417	0.463	0.511	0.564	0.617	0.666	0.711	0.763	0.802	0.859	0.907	0.96	1
MR(G) empirical true positive rate	0	0.343	0.461	0.53	0.601	0.649	0.699	0.744	0.769	0.799	0.822	0.843	0.87	0.892	0.908	0.926	0.944	0.955	0.974	0.988	1
MR St(G) empirical false positive rate	0	0.009	0.04	0.074	0.122	0.164	0.219	0.265	0.326	0.385	0.44	0.495	0.55	0.603	0.652	0.71	0.754	0.814	0.866	0.92	0.96
MR St(G) empirical true positive rate	0	0.072	0.169	0.274	0.366	0.434	0.509	0.569	0.614	0.668	0.706	0.739	0.779	0.808	0.832	0.857	0.884	0.903	0.93	0.947	0.967
MR St(Z) empirical false positive rate	0	0	0	0	0	0.001	0.001	0.001	0.002	0.002	0.003	0.005	0.007	0.007	0.008	0.009	0.011	0.012	0.014	0.016	0.02
MR St(Z) empirical true positive rate	0	0	0	0	0	0	0.001	0.001	0.001	0.002	0.002	0.004	0.005	0.006	0.008	0.009	0.01	0.014	0.015	0.016	0.019
BN(G,Z) empirical false positive rate	1	0.991	0.936	0.829	0.727	0.62	0.51	0.419	0.333	0.255	0.174	0.134	0.091	0.068	0.041	0.022	0.01	0.003	0.001	0	0
BN(G,Z) empirical true positive rate	1	0.999	0.996	0.989	0.985	0.973	0.957	0.944	0.919	0.889	0.845	0.788	0.691	0.612	0.516	0.416	0.297	0.169	0.074	0.013	0
BN(G) empirical false positive rate	1	0.997	0.984	0.949	0.882	0.806	0.7	0.595	0.509	0.406	0.274	0.181	0.125	0.08	0.047	0.029	0.015	0.006	0.001	0	0
BN(G) empirical true positive rate	1	1	0.999	0.992	0.984	0.972	0.951	0.929	0.906	0.862	0.76	0.633	0.516	0.421	0.306	0.216	0.129	0.06	0.025	0.002	0
BN(Z) empirical false positive rate	1	0.996	0.959	0.89	0.821	0.742	0.638	0.529	0.432	0.328	0.23	0.149	0.096	0.063	0.033	0.024	0.01	0.003	0	0	0
BN(Z) empirical true positive rate	1	1	0.996	0.994	0.984	0.977	0.955	0.936	0.915	0.865	0.793	0.695	0.568	0.476	0.374	0.294	0.203	0.101	0.039	0.006	0

## Sheet: Panel E
MR(G) empirical false positive rate	0	0.057	0.105	0.156	0.201	0.256	0.304	0.352	0.399	0.455	0.505	0.568	0.619	0.671	0.713	0.758	0.81	0.855	0.898	0.948	1
MR(G) empirical true positive rate	0	0.246	0.353	0.438	0.505	0.556	0.608	0.65	0.681	0.718	0.75	0.782	0.823	0.848	0.875	0.896	0.921	0.94	0.957	0.977	1
MR St(G) empirical false positive rate	0	0.009	0.033	0.063	0.094	0.134	0.173	0.22	0.27	0.329	0.383	0.452	0.506	0.562	0.608	0.661	0.715	0.765	0.808	0.863	0.921
MR St(G) empirical true positive rate	0	0.066	0.159	0.246	0.324	0.387	0.46	0.52	0.567	0.61	0.648	0.695	0.742	0.779	0.815	0.844	0.872	0.896	0.92	0.943	0.97
MR St(Z) empirical false positive rate	0	0	0	0	0	0	0	0	0	0	0.001	0.001	0.002	0.004	0.005	0.005	0.006	0.01	0.011	0.014	0.018
MR St(Z) empirical true positive rate	0	0	0	0	0.001	0.004	0.009	0.01	0.012	0.016	0.021	0.023	0.024	0.027	0.03	0.032	0.032	0.035	0.04	0.043	0.047
BN(G,Z) empirical false positive rate	1	0.999	0.991	0.961	0.898	0.817	0.71	0.594	0.491	0.39	0.289	0.216	0.137	0.097	0.047	0.026	0.013	0.003	0	0	0
BN(G,Z) empirical true positive rate	1	1	1	0.996	0.99	0.984	0.967	0.943	0.906	0.853	0.772	0.678	0.539	0.429	0.303	0.198	0.105	0.035	0.013	0	0
BN(G) empirical false positive rate	1	1	0.997	0.983	0.952	0.896	0.815	0.719	0.617	0.478	0.275	0.142	0.082	0.041	0.022	0.011	0.002	0	0	0	0
BN(G) empirical true positive rate	1	1	0.999	0.997	0.985	0.972	0.951	0.908	0.857	0.763	0.612	0.433	0.312	0.216	0.131	0.079	0.037	0.016	0.004	0	0
BN(Z) empirical false positive rate	1	1	0.993	0.973	0.941	0.875	0.804	0.716	0.641	0.537	0.411	0.28	0.186	0.134	0.07	0.044	0.025	0.006	0.001	0	0
BN(Z) empirical true positive rate	1	1	1	1	0.997	0.989	0.98	0.97	0.942	0.887	0.791	0.621	0.479	0.363	0.241	0.156	0.08	0.027	0.009	0.001	0

## Sheet: Panel F
MR(G) empirical false positive rate	0	0	0	0	0	0	0	0	0	0	0	0	0.001	0.001	0.001	0.001	0.002	0.004	0.009	0.016	0.026	0.052	0.08	0.119	0.185	0.261	0.356	0.46	0.568	0.694	0.803	0.879	0.943	0.975	0.995	1	1	1	1	1	1	1	1	1	1	1	1	1	1
MR(G) empirical true positive rate	0	0	0	0	0	0	0	0	0	0	0.001	0.001	0.001	0.003	0.004	0.009	0.017	0.028	0.048	0.067	0.104	0.149	0.212	0.306	0.408	0.52	0.622	0.717	0.818	0.891	0.945	0.968	0.987	0.995	0.998	0.999	1	1	1	1	1	1	1	1	1	1	1	1	1
MR St(G) empirical false positive rate	0	0	0	0	0	0	0	0	0	0	0	0	0	0	0	0	0	0	0	0	0	0	0	0	0	0	0	0	0	0	0	0	0	0	0	0	0	0	0	0.001	0.001	0.001	0.002	0.007	0.017	0.021	0.027	0.036	0.047
MR St(G) empirical true positive rate	0	0	0	0	0	0	0	0	0	0	0	0	0	0	0	0	0	0	0	0	0	0	0	0	0	0	0	0	0	0	0	0	0	0	0	0	0	0	0	0	0	0	0	0	0	0	0	0	0
MR St(Z) empirical false positive rate	0	0	0	0	0	0	0	0	0	0	0	0	0	0	0	0	0	0	0	0	0	0	0	0	0	0	0	0	0	0	0	0	0	0	0	0	0	0	0	0	0	0	0	0	0	0	0.001	0.003	0.004
MR St(Z) empirical true positive rate	0	0	0	0	0	0	0	0	0	0	0	0	0	0	0	0	0	0	0	0	0	0	0	0	0	0	0	0	0	0	0	0	0	0	0	0	0	0	0	0	0	0	0	0	0	0.002	0.002	0.003	0.005
BN(G,Z) empirical false positive rate	1	1	1	1	1	1	1	1	1	1	1	1	1	1	1	1	1	1	1	1	1	1	1	1	1	1	1	1	1	1	1	1	1	1	1	1	1	1	1	1	0.998	0.99	0.981	0.936	0.854	0.742	0.656	0.544	0.4
BN(G,Z) empirical true positive rate	1	0.986	0.986	0.986	0.986	0.986	0.986	0.986	0.986	0.986	0.986	0.986	0.986	0.986	0.986	0.986	0.986	0.986	0.986	0.986	0.986	0.986	0.986	0.986	0.986	0.986	0.986	0.986	0.986	0.986	0.986	0.986	0.986	0.986	0.986	0.986	0.986	0.986	0.986	0.973	0.918	0.814	0.741	0.535	0.375	0.31	0.243	0.194	0.143
BN(G) empirical false positive rate	1	1	1	1	1	1	1	1	1	1	1	1	1	1	1	1	1	1	1	1	1	1	1	1	1	1	1	1	1	1	1	1	1	1	1	1	1	1	1	1	0.996	0.994	0.99	0.974	0.943	0.902	0.843	0.761	0.648
BN(G) empirical true positive rate	1	0.976	0.976	0.976	0.976	0.976	0.976	0.976	0.976	0.976	0.976	0.976	0.976	0.976	0.976	0.976	0.976	0.976	0.976	0.976	0.976	0.976	0.976	0.976	0.976	0.976	0.976	0.976	0.976	0.976	0.976	0.976	0.976	0.976	0.976	0.976	0.976	0.976	0.976	0.949	0.85	0.673	0.575	0.364	0.247	0.198	0.148	0.125	0.096
BN(Z) empirical false positive rate	1	1	0.992	0.953	0.906	0.838	0.734	0.643	0.525	0.403	0.255	0.148	0.097	0.065	0.045	0.029	0.012	0.004	0	0	0
BN(Z) empirical true positive rate	1	1	0.999	0.998	0.986	0.978	0.956	0.931	0.894	0.836	0.732	0.58	0.461	0.362	0.253	0.177	0.117	0.06	0.021	0.001	0
[truncated: 13 more columns]
