# Supplementary material for: Bayesian network analysis incorporating genetic anchors complements conventional Mendelian randomization approaches for exploratory analysis of causal relationships in complex data
Source: PLoS Genet. 2020 Mar 2;16(3):e1008198. doi: 10.1371/journal.pgen.1008198 (PMC7067488; doi:10.1371/journal.pgen.1008198)
Supplement: S20 Spreadsheet — (XLSX) [file pgen.1008198.s035.xlsx]

## Sheet: Gly
	alpha			probability threshold
Test	0.01	0.05	0.1	0.7	0.8	0.9
MR ->	0.408	0.331	0.201	NA	NA	NA
MR <-	0.319	0.231	0.117	NA	NA	NA
LCV GCP	0.043	0.016	0.001	NA	NA	NA
LCV ->	0.29	0.185	0.069	NA	NA	NA
LCV <-	0.326	0.224	0.089	NA	NA	NA
SMUT ->	0.321	0.249	0.118	NA	NA	NA
SMUT <-	0.293	0.218	0.123	NA	NA	NA
BN1 ->	NA	NA	NA	0.097	0.071	0.045
BN1 <-	NA	NA	NA	0.06	0.036	0.018
BN12 ->	NA	NA	NA	0.009	0.003	0
BN12 <-	NA	NA	NA	0.006	0.002	0
BMA	NA	NA	NA	0	0	0

## Sheet: XL.VLDL.L
	alpha			probability threshold
Test	0.01	0.05	0.1	0.7	0.8	0.9
MR ->	1	0.998	0.991	NA	NA	NA
MR <-	0.762	0.727	0.614	NA	NA	NA
LCV GCP	0.096	0.051	0.01	NA	NA	NA
LCV ->	0.99	0.98	0.945	NA	NA	NA
LCV <-	0.992	0.986	0.963	NA	NA	NA
SMUT ->	1	1	1	NA	NA	NA
SMUT <-	1	1	0.995	NA	NA	NA
BN1 ->	NA	NA	NA	0.932	0.906	0.866
BN1 <-	NA	NA	NA	0.018	0.014	0.007
BN12 ->	NA	NA	NA	0.99	0.987	0.967
BN12 <-	NA	NA	NA	0.001	0	0
BMA	NA	NA	NA	0.899	0.843	0.691

## Sheet: Bis.DB.ratio
	alpha			probability threshold
Test	0.01	0.05	0.1	0.7	0.8	0.9
MR ->	0.762	0.699	0.589	NA	NA	NA
MR <-	0.976	0.964	0.936	NA	NA	NA
LCV GCP	0.107	0.053	0.01	NA	NA	NA
LCV ->	0.968	0.944	0.886	NA	NA	NA
LCV <-	0.954	0.922	0.835	NA	NA	NA
SMUT ->	0.999	0.999	0.999	NA	NA	NA
SMUT <-	0.995	0.991	0.973	NA	NA	NA
BN1 ->	NA	NA	NA	0.076	0.056	0.039
BN1 <-	NA	NA	NA	0.818	0.76	0.681
BN12 ->	NA	NA	NA	0.021	0.013	0.007
BN12 <-	NA	NA	NA	0.877	0.826	0.738
BMA	NA	NA	NA	0.006	0	0

## Sheet: Ala
	alpha			probability threshold
Test	0.01	0.05	0.1	0.7	0.8	0.9
MR ->	0.422	0.341	0.197	NA	NA	NA
MR <-	0.307	0.239	0.126	NA	NA	NA
LCV GCP	0.032	0.008	0.001	NA	NA	NA
LCV ->	0.323	0.198	0.074	NA	NA	NA
LCV <-	0.321	0.189	0.083	NA	NA	NA
SMUT ->	0.322	0.239	0.127	NA	NA	NA
SMUT <-	0.339	0.257	0.126	NA	NA	NA
BN1 ->	NA	NA	NA	0.094	0.068	0.037
BN1 <-	NA	NA	NA	0.057	0.041	0.024
BN12 ->	NA	NA	NA	0.003	0.002	0.001
BN12 <-	NA	NA	NA	0.006	0.001	0.001
BMA	NA	NA	NA	0	0	0

## Sheet: Est.C
	alpha			probability threshold
Test	0.01	0.05	0.1	0.7	0.8	0.9
MR ->	0.998	0.998	0.991	NA	NA	NA
MR <-	0.756	0.696	0.592	NA	NA	NA
LCV GCP	0.115	0.06	0.007	NA	NA	NA
LCV ->	0.988	0.983	0.96	NA	NA	NA
LCV <-	0.991	0.986	0.975	NA	NA	NA
SMUT ->	1	1	0.997	NA	NA	NA
SMUT <-	1	0.999	0.995	NA	NA	NA
BN1 ->	NA	NA	NA	0.948	0.928	0.878
BN1 <-	NA	NA	NA	0.021	0.012	0.008
BN12 ->	NA	NA	NA	0.991	0.984	0.968
BN12 <-	NA	NA	NA	0	0	0
BMA	NA	NA	NA	0.888	0.815	0.682

## Sheet: Urea
	alpha			probability threshold
Test	0.01	0.05	0.1	0.7	0.8	0.9
MR ->	0.747	0.684	0.565	NA	NA	NA
MR <-	0.977	0.965	0.922	NA	NA	NA
LCV GCP	0.098	0.05	0.014	NA	NA	NA
LCV ->	0.958	0.932	0.858	NA	NA	NA
LCV <-	0.948	0.915	0.835	NA	NA	NA
SMUT ->	1	1	0.997	NA	NA	NA
SMUT <-	0.99	0.983	0.965	NA	NA	NA
BN1 ->	NA	NA	NA	0.077	0.053	0.035
BN1 <-	NA	NA	NA	0.823	0.786	0.717
BN12 ->	NA	NA	NA	0.022	0.013	0.004
BN12 <-	NA	NA	NA	0.905	0.863	0.777
BMA	NA	NA	NA	0.001	0.001	0

## Sheet: M.VLDL.L
	alpha			probability threshold
Test	0.01	0.05	0.1	0.7	0.8	0.9
MR ->	0.446	0.358	0.216	NA	NA	NA
MR <-	0.3	0.226	0.127	NA	NA	NA
LCV GCP	0.039	0.019	0	NA	NA	NA
LCV ->	0.313	0.21	0.092	NA	NA	NA
LCV <-	0.325	0.206	0.086	NA	NA	NA
SMUT ->	0.305	0.213	0.11	NA	NA	NA
SMUT <-	0.312	0.236	0.125	NA	NA	NA
BN1 ->	NA	NA	NA	0.12	0.084	0.038
BN1 <-	NA	NA	NA	0.043	0.027	0.011
BN12 ->	NA	NA	NA	0.004	0.002	0.002
BN12 <-	NA	NA	NA	0.005	0.002	0
BMA	NA	NA	NA	0	0	0

## Sheet: AcAce
	alpha			probability threshold
Test	0.01	0.05	0.1	0.7	0.8	0.9
MR ->	0.998	0.997	0.991	NA	NA	NA
MR <-	0.758	0.706	0.587	NA	NA	NA
LCV GCP	0.098	0.045	0.009	NA	NA	NA
LCV ->	0.985	0.975	0.941	NA	NA	NA
LCV <-	0.991	0.985	0.97	NA	NA	NA
SMUT ->	1	1	1	NA	NA	NA
SMUT <-	1	0.999	0.993	NA	NA	NA
BN1 ->	NA	NA	NA	0.953	0.928	0.884
BN1 <-	NA	NA	NA	0.013	0.007	0.004
BN12 ->	NA	NA	NA	0.992	0.986	0.972
BN12 <-	NA	NA	NA	0.001	0	0
BMA	NA	NA	NA	0.907	0.838	0.69

## Sheet: FALen
	alpha			probability threshold
Test	0.01	0.05	0.1	0.7	0.8	0.9
MR ->	0.736	0.684	0.552	NA	NA	NA
MR <-	0.984	0.972	0.94	NA	NA	NA
LCV GCP	0.109	0.051	0.008	NA	NA	NA
LCV ->	0.961	0.943	0.871	NA	NA	NA
LCV <-	0.954	0.914	0.831	NA	NA	NA
SMUT ->	0.999	0.999	0.998	NA	NA	NA
SMUT <-	0.991	0.985	0.975	NA	NA	NA
BN1 ->	NA	NA	NA	0.074	0.054	0.039
BN1 <-	NA	NA	NA	0.813	0.77	0.688
BN12 ->	NA	NA	NA	0.021	0.016	0.003
BN12 <-	NA	NA	NA	0.881	0.836	0.757
BMA	NA	NA	NA	0.008	0.003	0.002

## Sheet: Ace
	alpha			probability threshold
Test	0.01	0.05	0.1	0.7	0.8	0.9
MR ->	0.428	0.341	0.21	NA	NA	NA
MR <-	0.312	0.233	0.121	NA	NA	NA
LCV GCP	0.034	0.009	0	NA	NA	NA
LCV ->	0.332	0.215	0.08	NA	NA	NA
LCV <-	0.355	0.232	0.082	NA	NA	NA
SMUT ->	0.329	0.231	0.123	NA	NA	NA
SMUT <-	0.306	0.229	0.128	NA	NA	NA
BN1 ->	NA	NA	NA	0.104	0.077	0.05
BN1 <-	NA	NA	NA	0.055	0.036	0.02
BN12 ->	NA	NA	NA	0.007	0.004	0
BN12 <-	NA	NA	NA	0.008	0.005	0.002
BMA	NA	NA	NA	0	0	0

[truncated: 2 more sheets: S.VLDL.FC, L.HDL.L]
